# Supplementary material for: A Transcriptional Link between HER2, JAM-A and FOXA1 in Breast Cancer
Source: Cells. 2022 Feb 19;11(4):735. doi: 10.3390/cells11040735 (PMC8870165; doi:10.3390/cells11040735)
Supplement: Supplementary file 1 [file cells-11-00735-s001.zip]

Archive with 2 entries (2 files):
- Cruz et al_SUPPLEMENTAL figs_proofs.pptx
- Supplementary Tables_proofs.pdf
